# Supplementary material for: High Numbers of CD163+ Tumor-Associated Macrophages Predict Poor Prognosis in HER2+ Breast Cancer
Source: Cancers (Basel). 2024 Feb 1;16(3):634. doi: 10.3390/cancers16030634 (PMC10854814; doi:10.3390/cancers16030634)
Supplement: Supplementary file 1 [file cancers-16-00634-s001.zip]

Archive with 4 entries (4 files):
- suppltable.pdf
- suppl_Fig1.tiff
- suppl_Fig2_abc_rev.tiff
- suppl_Fig2_def_rev.tiff
